# Supplementary material for: BacArena: Individual-based metabolic modeling of heterogeneous microbes in complex communities
Source: PLoS Comput Biol. 2017 May 22;13(5):e1005544. doi: 10.1371/journal.pcbi.1005544 (PMC5460873; doi:10.1371/journal.pcbi.1005544)
Supplement: S1 File — Metabolic model of P. aeruginosa used in simulation. (ZIP) [file pcbi.1005544.s004.zip]

Archive with 1 entries (1 files):
- S1_File.RData
