# Supplementary material for: BacArena: Individual-based metabolic modeling of heterogeneous microbes in complex communities
Source: PLoS Comput Biol. 2017 May 22;13(5):e1005544. doi: 10.1371/journal.pcbi.1005544 (PMC5460873; doi:10.1371/journal.pcbi.1005544)
Supplement: S3 File — Metabolic models of A. caccae, B. thetaiotaomicron, B. producta, E. coli, C. ramosum, L. plantarum, B. longum, and A. muciniphila used for the simulation of a simplified human gut model. (ZIP) [file pcbi.1005544.s006.zip]

Archive with 1 entries (1 files):
- S3_File.RData
