# Supplementary material for: BacArena: Individual-based metabolic modeling of heterogeneous microbes in complex communities
Source: PLoS Comput Biol. 2017 May 22;13(5):e1005544. doi: 10.1371/journal.pcbi.1005544 (PMC5460873; doi:10.1371/journal.pcbi.1005544)
Supplement: S4 File — The R script can be used to reproduce the gut-community simulation (needs models from S2 file). (R) [file pcbi.1005544.s007.R]

library(BacArena)
library(parallel)

cl <- makeCluster(5, type="PSOCK",outfile="cluster_sihumi.log")

diet = read.csv("TableS1.csv",header=T) #read in diet information
load("FileS2.RData") #read in metabolic models as R list "sihumi" with models

clusterExport(cl, "sihumi") #export models to clusters
clusterExport(cl, "diet") #export diet to clusters

print(system.time(simlist_mucus <- parLapply(cl, 1:10, function(i){ #do 10 replicate simulations
  sybil::SYBIL_SETTINGS("SOLVER","cplexAPI") #set solver to CPLEX
  arena <- BacArena::Arena(100, 100, stir=F, Lx=0.025, Ly=0.025, tstep=1) #create environment
  for(i in 1:length(sihumi)){ #add metabolic models as bacteria to the environment
    model = sihumi[[i]]
    bac = BacArena::Bac(model=model, growtype="exponential", speed=10)
    arena = BacArena::addOrg(arena, bac, amount=200)
  }
  diet = diet[which(diet$Exchange %in% arena@mediac),] #ensure that all diet components can be used by the models
  muc = as.character(diet$Exchange[which(diet$category=="mucin")]) #create a vector with only mucus glycans
  arena = BacArena::addSubs(arena, smax=diet$concentration.im.mM,difspeed=diet$diffconstant,unit="mM",
                            mediac=as.character(diet$Exchange)) #add metabolites to environment
  arena = BacArena::createGradient(arena,smax=1e-03,mediac=muc,position='left',steep=0.5,add=T,unit="mM") #add a mucus gradient
  sim = BacArena::simEnv(arena, time=16) #simulate for 16h
}) ))
stopCluster(cl)


cl <- makeCluster(5, type="PSOCK",outfile="cluster_sihumi.log")

diet = read.csv("TableS1.csv",header=T)
load("FileS2.RData")

clusterExport(cl, "sihumi")
clusterExport(cl, "diet")

print(system.time(simlist_withoutmucus <- parLapply(cl, 1:10, function(i){
  sybil::SYBIL_SETTINGS("SOLVER","cplexAPI")
  arena <- BacArena::Arena(100, 100, stir=F, Lx=0.025, Ly=0.025, tstep=1)
  for(i in 1:length(sihumi)){
    model = sihumi[[i]]
    bac = BacArena::Bac(model=model, growtype="exponential", speed=10)
    arena = BacArena::addOrg(arena, bac, amount=200)
  }
  diet = diet[which(diet$Exchange %in% arena@mediac),]
  muc = as.character(diet$Exchange[which(diet$category=="mucin")])
  arena = BacArena::addSubs(arena, smax=diet$concentration.im.mM,difspeed=diet$diffconstant,unit="mM",
                            mediac=as.character(diet$Exchange))
  #arena = BacArena::createGradient(arena,smax=1e-03,mediac=muc,position='left',steep=0.5,add=T,unit="mM")
  sim = BacArena::simEnv(arena, time=16)
}) ))
stopCluster(cl)
