# Supplementary material for: BacArena: Individual-based metabolic modeling of heterogeneous microbes in complex communities
Source: PLoS Comput Biol. 2017 May 22;13(5):e1005544. doi: 10.1371/journal.pcbi.1005544 (PMC5460873; doi:10.1371/journal.pcbi.1005544)
Supplement: S1 Table — Table of all exchange reactions with their respective concentrations that were added to the environment. (CSV) [file pcbi.1005544.s008.csv]

Substance	Reaction ID	Concentration	diffusion constant
Orthophosphate	EX_EC0009	0.1	1.20E-005
Cobalt	EX_EC0144	0.1	1.20E-005
H2O	EX_EC0001	0.1	1.20E-005
Magnesium	EX_EC0248	0.1	1.20E-005
Nitrogen	EX_EC0518	0.1	1.20E-005
Zinc	EX_EC0034	0.1	1.20E-005
Sodium	EX_EC0954	0.1	1.20E-005
Cadmium	EX_EC0994	0.1	1.20E-005
Copper	EX_EC0056	0.1	1.20E-005
NH4+	EX_EC0957	0.1	1.20E-005
CO2	EX_EC0011	0.1	1.20E-005
D-Glucose	EX_EC0027	0.05	1.68E-006
Sulfate	EX_EC0048	0.1	1.20E-005
Manganese	EX_EC0030	0.1	1.20E-005
Iron	EX_EC0021	0.1	1.20E-005
H+	EX_EC0065	0.1	1.20E-005
Potassium	EX_EC0197	0.1	1.20E-005
Oxygen	EX_EC0007	0.1	1.20E-005
