# Supplementary material for: BacArena: Individual-based metabolic modeling of heterogeneous microbes in complex communities
Source: PLoS Comput Biol. 2017 May 22;13(5):e1005544. doi: 10.1371/journal.pcbi.1005544 (PMC5460873; doi:10.1371/journal.pcbi.1005544)
Supplement: S2 Table — Table of all exchange reactions of the defined essential metabolites, mucus glycans, and remaining metabolites with their respective concentrations. (CSV) [file pcbi.1005544.s009.csv]

Exchange	diffconstant	concentration im mM	category
EX_btn(e)	6.70E-06	0.001	essential
EX_ca2(e)	2.00E-05	0.001	essential
EX_cgly(e)	6.70E-06	0.001	essential
EX_cl(e)	2.00E-05	0.001	essential
EX_cobalt2(e)	2.00E-05	0.001	essential
EX_cu2(e)	2.00E-05	0.001	essential
EX_fe2(e)	2.00E-05	0.001	essential
EX_fe3(e)	6.70E-06	0.001	essential
EX_k(e)	2.00E-05	0.001	essential
EX_mg2(e)	2.00E-05	0.001	essential
EX_mn2(e)	2.00E-05	0.001	essential
EX_pi(e)	2.00E-05	0.001	essential
EX_ribflv(e)	6.70E-06	0.001	essential
EX_so4(e)	2.00E-05	0.001	essential
EX_spmd(e)	6.70E-06	0.001	essential
EX_zn2(e)	2.00E-05	0.001	essential
EX_pydx(e)	6.70E-06	0.001	essential
EX_cit(e)	6.70E-06	0.001	essential
EX_h2s(e)	2.00E-05	0.001	essential
EX_pheme(e)	6.70E-06	0.001	essential
EX_val_L(e)	6.70E-06	0.001	essential
EX_ocdca(e)	6.70E-06	0.001	essential
EX_q8(e)	6.70E-06	0.001	essential
EX_ile_L(e)	6.70E-06	0.001	essential
EX_thm(e)	6.70E-06	0.001	essential
EX_pnto_R(e)	6.70E-06	0.001	essential
EX_mqn7(e)	6.70E-06	0.001	essential
EX_26dap_M(e)	6.70E-06	0.001	essential
EX_mqn8(e)	6.70E-06	0.001	essential
EX_kestopt(e)	6.70E-06	0.0001	normal
EX_raffin(e)	6.70E-06	0.0001	normal
EX_stys(e)	6.70E-06	0.0001	normal
EX_arabinan101(e)	6.70E-06	0.0001	normal
EX_arabinogal(e)	6.70E-06	0.0001	normal
EX_dextran40(e)	6.70E-06	0.0001	normal
EX_inulin(e)	6.70E-06	0.0001	normal
EX_levan1000(e)	6.70E-06	0.0001	normal
EX_pecticgal(e)	6.70E-06	0.0001	normal
EX_pect(e)	6.70E-06	0.0001	normal
EX_pullulan1200(e)	6.70E-06	0.0001	normal
EX_rhamnogalurI(e)	6.70E-06	0.0001	normal
EX_rhamnogalurII(e)	6.70E-06	0.0001	normal
EX_2omfuc(e)	6.70E-06	0.0001	normal
EX_2omxyl(e)	6.70E-06	0.0001	normal
EX_apio-D(e)	6.70E-06	0.0001	normal
EX_3ddlhept(e)	6.70E-06	0.0001	normal
EX_cellb(e)	6.70E-06	0.0001	normal
EX_levanb(e)	6.70E-06	0.0001	normal
EX_levanttr(e)	6.70E-06	0.0001	normal
EX_levantttr(e)	6.70E-06	0.0001	normal
EX_mannan(e)	6.70E-06	0.0001	normal
EX_kestottr(e)	6.70E-06	0.0001	normal
EX_kesto(e)	6.70E-06	0.0001	normal
EX_acgam(e)	0	0	mucin
EX_cspg_b(e)	0	0	mucin
EX_cspg_c(e)	0	0	mucin
EX_cspg_a_degr(e)	0	0	mucin
EX_cspg_b_degr(e)	0	0	mucin
EX_cspg_c_degr(e)	0	0	mucin
EX_cspg_ab_rest(e)	0	0	mucin
EX_cspg_c_rest(e)	0	0	mucin
EX_acgalglcur(e)	0	0	mucin
EX_acgalidour(e)	0	0	mucin
EX_acgalidour2s(e)	0	0	mucin
EX_acgal(e)	0	0	mucin
EX_hspg(e)	0	0	mucin
EX_hspg_degr_1(e)	0	0	mucin
EX_hspg_degr_2(e)	0	0	mucin
EX_hspg_degr_3(e)	0	0	mucin
EX_hspg_degr_4(e)	0	0	mucin
EX_hspg_degr_5(e)	0	0	mucin
EX_hspg_degr_6(e)	0	0	mucin
EX_hspg_degr_7(e)	0	0	mucin
EX_hspg_degr_8(e)	0	0	mucin
EX_hspg_degr_9(e)	0	0	mucin
EX_hspg_degr_10(e)	0	0	mucin
EX_hspg_degr_11(e)	0	0	mucin
EX_hspg_degr_12(e)	0	0	mucin
EX_hspg_degr_13(e)	0	0	mucin
EX_hspg_degr_14(e)	0	0	mucin
EX_hspg_degr_15(e)	0	0	mucin
EX_hspg_rest(e)	0	0	mucin
EX_homogal(e)	0	0	mucin
EX_ha(e)	0	0	mucin
EX_ha_deg1(e)	0	0	mucin
EX_ha_pre1(e)	0	0	mucin
EX_T_antigen(e)	0	0	mucin
EX_Tn_antigen(e)	0	0	mucin
EX_core2(e)	0	0	mucin
EX_core3(e)	0	0	mucin
EX_core4(e)	0	0	mucin
EX_core5(e)	0	0	mucin
EX_core6(e)	0	0	mucin
EX_core7(e)	0	0	mucin
EX_core8(e)	0	0	mucin
EX_dsT_antigen(e)	0	0	mucin
EX_f1a(e)	0	0	mucin
EX_gncore1(e)	0	0	mucin
EX_gncore2(e)	0	0	mucin
EX_sT_antigen(e)	0	0	mucin
EX_sTn_antigen(e)	0	0	mucin
EX_acnam(e)	0	0	mucin
EX_mantr(e)	6.70E-06	0.0001	normal
EX_dextrin(e)	6.70E-06	0.0001	normal
EX_amylopect900(e)	6.70E-06	0.0001	normal
EX_amylose300(e)	6.70E-06	0.0001	normal
EX_strch1(e)	6.70E-06	0.0001	normal
EX_strch2(e)	6.70E-06	0.0001	normal
EX_alaasp(e)	6.70E-06	0.0001	normal
EX_alagln(e)	6.70E-06	0.0001	normal
EX_alaglu(e)	6.70E-06	0.0001	normal
EX_alagly(e)	6.70E-06	0.0001	normal
EX_alahis(e)	6.70E-06	0.0001	normal
EX_alaleu(e)	6.70E-06	0.0001	normal
EX_alathr(e)	6.70E-06	0.0001	normal
EX_arab_L(e)	6.70E-06	0.0001	normal
EX_arbt(e)	6.70E-06	0.0001	normal
EX_aso3(e)	2.00E-05	0.0001	normal
EX_aso4(e)	2.00E-05	0.0001	normal
EX_bhb(e)	6.70E-06	0.0001	normal
EX_biomass(e)	6.70E-06	0.0001	normal
EX_cd2(e)	2.00E-05	0.0001	normal
EX_chol(e)	6.70E-06	0.0001	normal
EX_chols(e)	6.70E-06	0.0001	normal
EX_co2(e)	2.00E-05	0.0001	normal
EX_crn(e)	6.70E-06	0.0001	normal
EX_cro4(e)	2.00E-05	0.0001	normal
EX_fecrm(e)	6.70E-06	0.0001	normal
EX_fru(e)	6.70E-06	0.0001	normal
EX_galt(e)	6.70E-06	0.0001	normal
EX_glc(e)	6.70E-06	0.0001	normal
EX_gln_L(e)	6.70E-06	0.0001	normal
EX_glu_L(e)	6.70E-06	0.0001	normal
EX_glyasn(e)	6.70E-06	0.0001	normal
EX_glyasp(e)	6.70E-06	0.0001	normal
EX_glyb(e)	6.70E-06	0.0001	normal
EX_glyc(e)	6.70E-06	0.0001	normal
EX_glyc3p(e)	6.70E-06	0.0001	normal
EX_glycys(e)	6.70E-06	0.0001	normal
EX_glygln(e)	6.70E-06	0.0001	normal
EX_glyglu(e)	6.70E-06	0.0001	normal
EX_glyleu(e)	6.70E-06	0.0001	normal
EX_glymet(e)	6.70E-06	0.0001	normal
EX_glyphe(e)	6.70E-06	0.0001	normal
EX_glypro(e)	6.70E-06	0.0001	normal
EX_glytyr(e)	6.70E-06	0.0001	normal
EX_h(e)	2.00E-05	0.0001	normal
EX_h2o(e)	2.00E-05	0.0001	normal
EX_hg2(e)	2.00E-05	0.0001	normal
EX_hxan(e)	6.70E-06	0.0001	normal
EX_lac_L(e)	6.70E-06	0.0001	normal
EX_lys_L(e)	6.70E-06	0.0001	normal
EX_malt(e)	6.70E-06	0.0001	normal
EX_man(e)	6.70E-06	0.0001	normal
EX_melib(e)	6.70E-06	0.0001	normal
EX_met_D(e)	6.70E-06	0.0001	normal
EX_met_L(e)	6.70E-06	0.0001	normal
EX_metala(e)	6.70E-06	0.0001	normal
EX_metsox_R_L(e)	6.70E-06	0.0001	normal
EX_metsox_S_L(e)	6.70E-06	0.0001	normal
EX_mnl(e)	6.70E-06	0.0001	normal
EX_na1(e)	2.00E-05	0.0001	normal
EX_nh4(e)	2.00E-05	0.0001	normal
EX_o2(e)	2.00E-05	0.0001	normal
EX_pb(e)	2.00E-05	0.0001	normal
EX_pro_L(e)	6.70E-06	0.0001	normal
EX_ptrc(e)	6.70E-06	0.0001	normal
EX_salcn(e)	6.70E-06	0.0001	normal
EX_sbt_d(e)	6.70E-06	0.0001	normal
EX_sucr(e)	6.70E-06	0.0001	normal
EX_urea(e)	6.70E-06	0.0001	normal
EX_xan(e)	6.70E-06	0.0001	normal
EX_xyl_D(e)	6.70E-06	0.0001	normal
EX_pydxn(e)	6.70E-06	0.0001	normal
EX_pydam(e)	6.70E-06	0.0001	normal
EX_gal(e)	6.70E-06	0.0001	normal
EX_gly(e)	6.70E-06	0.0001	normal
EX_cys_L(e)	6.70E-06	0.0001	normal
EX_ala_L(e)	6.70E-06	0.0001	normal
EX_asp_L(e)	6.70E-06	0.0001	normal
EX_his_L(e)	6.70E-06	0.0001	normal
EX_leu_L(e)	6.70E-06	0.0001	normal
EX_thr_L(e)	6.70E-06	0.0001	normal
EX_asn_L(e)	6.70E-06	0.0001	normal
EX_phe_L(e)	6.70E-06	0.0001	normal
EX_tyr_L(e)	6.70E-06	0.0001	normal
EX_ser_L(e)	6.70E-06	0.0001	normal
EX_nac(e)	6.70E-06	0.0001	normal
EX_for(e)	6.70E-06	0.0001	normal
EX_ac(e)	6.70E-06	0.0001	normal
EX_lac_D(e)	6.70E-06	0.0001	normal
EX_etoh(e)	6.70E-06	0.0001	normal
EX_acald(e)	6.70E-06	0.0001	normal
EX_but(e)	6.70E-06	0.0001	normal
EX_succ(e)	6.70E-06	0.0001	normal
EX_4abut(e)	6.70E-06	0.0001	normal
EX_chtbs(e)	6.70E-06	0.0001	normal
EX_oxa(e)	6.70E-06	0.0001	normal
EX_gcald(e)	6.70E-06	0.0001	normal
EX_adn(e)	6.70E-06	0.0001	normal
EX_adpcbl(e)	6.70E-06	0.0001	normal
EX_arsenb(e)	6.70E-06	0.0001	normal
EX_cbl1(e)	6.70E-06	0.0001	normal
EX_cbl2(e)	6.70E-06	0.0001	normal
EX_ctbt(e)	6.70E-06	0.0001	normal
EX_cytd(e)	6.70E-06	0.0001	normal
EX_dad_2(e)	6.70E-06	0.0001	normal
EX_dcyt(e)	6.70E-06	0.0001	normal
EX_dgsn(e)	6.70E-06	0.0001	normal
EX_din(e)	6.70E-06	0.0001	normal
EX_duri(e)	6.70E-06	0.0001	normal
EX_galur(e)	6.70E-06	0.0001	normal
EX_gbbtn(e)	6.70E-06	0.0001	normal
EX_glcur(e)	6.70E-06	0.0001	normal
EX_gsn(e)	6.70E-06	0.0001	normal
EX_ins(e)	6.70E-06	0.0001	normal
EX_ppi(e)	2.00E-05	0.0001	normal
EX_rmn(e)	6.70E-06	0.0001	normal
EX_thymd(e)	6.70E-06	0.0001	normal
EX_ura(e)	6.70E-06	0.0001	normal
EX_uri(e)	6.70E-06	0.0001	normal
EX_h2(e)	2.00E-05	0.0001	normal
EX_no2(e)	2.00E-05	0.0001	normal
EX_2obut(e)	6.70E-06	0.0001	normal
EX_arg_L(e)	6.70E-06	0.0001	normal
EX_ind3ac(e)	6.70E-06	0.0001	normal
EX_ppa(e)	6.70E-06	0.0001	normal
EX_isobut(e)	6.70E-06	0.0001	normal
EX_isoval(e)	6.70E-06	0.0001	normal
EX_isocapr(e)	6.70E-06	0.0001	normal
EX_trp_L(e)	6.70E-06	0.0001	normal
EX_indole(e)	6.70E-06	0.0001	normal
EX_pac(e)	6.70E-06	0.0001	normal
EX_malttr(e)	6.70E-06	0.0001	normal
EX_cspg_a(e)	6.70E-06	0.0001	normal
EX_idour(e)	6.70E-06	0.0001	normal
EX_fuc_L(e)	6.70E-06	0.0001	normal
EX_12ppd_S(e)	6.70E-06	0.0001	normal
EX_gam(e)	6.70E-06	0.0001	normal
EX_glygn2(e)	6.70E-06	0.0001	normal
EX_glygn4(e)	6.70E-06	0.0001	normal
EX_glygn5(e)	6.70E-06	0.0001	normal
EX_Tyr_ggn(e)	6.70E-06	0.0001	normal
EX_gam26s(e)	6.70E-06	0.0001	normal
EX_meoh(e)	2.00E-05	0.0001	normal
EX_lcts(e)	6.70E-06	0.0001	normal
EX_acerA(e)	6.70E-06	0.0001	normal
EX_kdo(e)	6.70E-06	0.0001	normal
EX_rib_D(e)	6.70E-06	0.0001	normal
EX_tre(e)	6.70E-06	0.0001	normal
EX_arabttr(e)	6.70E-06	0.0001	normal
EX_ddca(e)	6.70E-06	0.0001	normal
EX_ttdca(e)	6.70E-06	0.0001	normal
EX_hdca(e)	6.70E-06	0.0001	normal
EX_dpcoa(e)	6.70E-06	0.0001	normal
EX_drib(e)	6.70E-06	0.0001	normal
EX_malthx(e)	6.70E-06	0.0001	normal
EX_no3(e)	2.00E-05	0.0001	normal
EX_taur(e)	6.70E-06	0.0001	normal
EX_2ddglcn(e)	6.70E-06	0.0001	normal
EX_Lcyst(e)	6.70E-06	0.0001	normal
EX_butso3(e)	2.00E-05	0.0001	normal
EX_etha(e)	2.00E-05	0.0001	normal
EX_ethso3(e)	2.00E-05	0.0001	normal
EX_fum(e)	6.70E-06	0.0001	normal
EX_hexs(e)	6.70E-06	0.0001	normal
EX_isetac(e)	6.70E-06	0.0001	normal
EX_mops(e)	6.70E-06	0.0001	normal
EX_mso3(e)	6.70E-06	0.0001	normal
EX_orn(e)	6.70E-06	0.0001	normal
EX_sulfac(e)	6.70E-06	0.0001	normal
EX_pppn(e)	6.70E-06	0.0001	normal
EX_pyr(e)	6.70E-06	0.0001	normal
EX_15dap(e)	6.70E-06	0.0001	normal
EX_acac(e)	6.70E-06	0.0001	normal
EX_akg(e)	6.70E-06	0.0001	normal
EX_ala_D(e)	6.70E-06	0.0001	normal
EX_alltn(e)	6.70E-06	0.0001	normal
EX_csn(e)	6.70E-06	0.0001	normal
EX_cynt(e)	6.70E-06	0.0001	normal
EX_fuc1p_L(e)	6.70E-06	0.0001	normal
EX_g6p(e)	6.70E-06	0.0001	normal
EX_galct_D(e)	6.70E-06	0.0001	normal
EX_galctn_D(e)	6.70E-06	0.0001	normal
EX_glcn(e)	6.70E-06	0.0001	normal
EX_glcr(e)	6.70E-06	0.0001	normal
EX_glyclt(e)	6.70E-06	0.0001	normal
EX_idon_L(e)	6.70E-06	0.0001	normal
EX_mal_L(e)	6.70E-06	0.0001	normal
EX_man6p(e)	6.70E-06	0.0001	normal
EX_nmn(e)	6.70E-06	0.0001	normal
EX_ser_D(e)	6.70E-06	0.0001	normal
EX_tma(e)	2.00E-05	0.0001	normal
EX_tmao(e)	2.00E-05	0.0001	normal
EX_tsul(e)	2.00E-05	0.0001	normal
EX_xtsn(e)	6.70E-06	0.0001	normal
EX_dms(e)	2.00E-05	0.0001	normal
EX_dmso(e)	2.00E-05	0.0001	normal
EX_selni(e)	2.00E-05	0.0001	normal
EX_sel(e)	2.00E-05	0.0001	normal
EX_4hbz(e)	6.70E-06	0.0001	normal
EX_cinnm(e)	6.70E-06	0.0001	normal
EX_dhcinnm(e)	6.70E-06	0.0001	normal
EX_3hpppn(e)	6.70E-06	0.0001	normal
EX_dhpppn(e)	6.70E-06	0.0001	normal
EX_4hoxpacd(e)	6.70E-06	0.0001	normal
EX_tym(e)	6.70E-06	0.0001	normal
EX_3hphac(e)	6.70E-06	0.0001	normal
EX_34dhpha(e)	6.70E-06	0.0001	normal
EX_13ppd(e)	6.70E-06	0.0001	normal
EX_mobd(e)	2.00E-05	0.0001	normal
EX_gua(e)	6.70E-06	0.0001	normal
EX_fol(e)	6.70E-06	0.0001	normal
EX_sheme(e)	6.70E-06	0.0001	normal
EX_12dgr180(e)	6.70E-06	0.0001	normal
EX_ade(e)	6.70E-06	0.0001	normal
EX_n2(e)	2.00E-05	0.0001	normal
EX_Ser_Thr(e)	6.70E-06	0.0001	normal
